# Supplementary material for: Elective nodal irradiation mitigates local and systemic immunity generated by combination radiation and immunotherapy in head and neck tumors
Source: Nat Commun. 2022 Nov 16;13:7015. doi: 10.1038/s41467-022-34676-w (PMC9668826; doi:10.1038/s41467-022-34676-w)
Supplement: Supplementary file 4 — Source Data [file 41467_2022_34676_MOESM4_ESM.xlsx]

## Sheet: Fig 1B
DPI	No RT (Buccal)							Tumor Only (Buccal)							Tumor + Node (Buccal)							DPI	RT (Buccal)
0	0	0	0	0	0			0	0	0	0	0	0	0	0	0	0	0	0	0	0	0	0	0	0	0	0
13	162.662	134.018	113.132	194.078	92.512			126	152.46	146.853	191.808	151.552	122.4	164.714	139.264	112.091	149.916	102.344	198.45	202.176	169.884	10	187.272	185.679	258.75	204.723	232.73
18	310.284	248.368	217.728	178.596	189.216			159.359	170.582	158.76	126.15	140.899	138.6	224.325	130.977	176.4	119.072	88.4835	173.4	99.144	113.715	12	318.291	296.447	265.696	292.966	273.78
21	521.324	358.228	149.504	194.56	227.85			125.023	80.631	193.55	126	180.336	249.018	257.372	119.422	215.136	172.827	199.119	209.952	230.688	154.213	19	587.594	332.024	382.925	377.208	396.9
25	595	545.722	233.28	367.416	264.384			160.55	128.774	161.172	188.06	143.65	171.113	270.738	166.093	157.696	115.2	157.115	233.928	218.489	128.797	24	476.256	501.642	425.25	595.65	441.8
28			320	523.45	441			152.806	154.213	218.489	141.312	126	191.1	573.087	166.093	231.04	130.696	144.869	160.55	265.586	93.775
32			473.984	924.008	790.37			158.438	156.816	194.4	202.176	126	180.918	659.016	178.537	213.564	188.65	144.869	154.213	536.313	90.584
35								73.75	83.824	90.75	126.514	77.064	94.77		93.775	83.232	122.4	0	145.408	590.646	80.631
39								0	0	0	120.6	0	0		44.2		51.265	0
42											0				0		0
DPI	No RT (Flank)							Tumor Only (Flank)							Tumor + Node (Flank)							DPI	RT (Flank)
0	0	0	0	0	0			0	0	0	0	0	0	0	0	0	0	0	0	0	0	0	0	0	0	0	0
13	0	0	0	0	0			0	0	0	0	0	0	0	0	0	0	0	0	0	0	10	0	0	0	0	0
18	104.284	0	0	0	0			0	213.564	13.5	0	0	62.5	0	0	134.54	13.5	0	13.5	94.08	0.5	12	4	0.5	0.5	1	4
21	219.04	48	0	32	0			4	288	13.5	75	168.338	62.5	4	0	196	32	0	75	40	0.5	19	204.768	13.5	296.227	321.512	254.144
25	489.804	342.216	13.5	207.36	13.5			0.5	368	147.875	75	312.666	62.5	0.5	0	367.096	32	4	129.6	134.54	163.35	24	369.8	426.275	705.6	541.018	951.611
28			288	225.4	13.5			0	437.536	40	0	113.4	0	0.5	0	313.45	0	4	219.04	239.7	259.92
32			361.25	425.27	13.5			0	683.55	13.5	0	738.1	0	0.5	0	396.05	0	4	204.768	289.338	587.826
35								0	734.832	0	0		0	0	0	435.896	0	4	278.663	309.304	877.212
39								0		0	0		0	0	0		0	0
42

## Sheet: Fig 1C
DPI	ENI + aCD25										Tumor RT + aCD25
0	0	0	0	0	0	0	0	0	0	0	0	0	0	0	0	0	0	0	0	0
6	115.627	81.6105	96.2653	78.3108	95.3538	95.2271	68.2516	84.0718	115.286	83.627	78.4662	95.2047	75.1167	72.3937	54.5081	91.8202	101.803	130.636	92.4352	103.258
9	159.961	123.488	146.09	108.621	122.677	92.0672	165.313	116.77	152.788	84.1575	154.107	95.6575	97.1734	131.419	68.8203	94.6232	143.499	161.275	97.8234	142.391
13	170.967	140.654	161.624	159.97	183.95	112.308	241.763	155.975	199.182	120.7	180.405	130.624	136.33	211.162	128.138	122.959	188.085	225.4	98.4704	195.483
16	195.532	159.444	224.654	182.086	185.538	119.481	274.838	169.682	229.398	142.742	291.618	135.7	132.965	275.994	126.457	144.969	205.778	311.7	125.386	214.191
20	151.674	123.257	159.776	179.894	196.585	87.1734	218.777	168.836	203.222	150.941	245.132	102.504	94.1015	228.839	111.924	162.237	190.253	188.721	123.811	164.869
23	126.655	117.891	109.425	156.443	107.929	78.2123	174.557	125.296	196.946	114.464	204.803	111.011	82.4842	182.081	89.6202	122.324	146.375	174.793	95.7216	158.423
27	89.3205	131.549	89.26	143.97	83.8264	91.6474	165.598	100.487	215.669	132.422	189.681	114.766	93.1881	152.462	86.7095	111.411	117.405	165.027	108.41	114.582
30	93.7217	131.65	84.0378	138.24	86.0643	86.8219	161.816	101.442	227.059	130.957	193.243	121.596	90.9618	156.633	88.5469	105.34	120.637	167.94	101.912	117.451
34	173.776	792.756	104.43	560	530	158.438	734.472	567.018	794.705	578.191	620.626		92.3355	104.43	274.36	646.869		237.65	95.506	0
37	412.51	1112.9	689.976	922.808	479.221	169.884	1095.12	785.293	1137.09	815.36	838.242		241.056	0	599.409			401.157	102.344	134.833

## Sheet: Fig 1D
DPI 41	lung mets	no lung mets		DPI 47	lung mets	no lung mets
ENI	3	7		ENI	3	6
T only	0	7		T only	0	7

## Sheet: Fig 1F
CD8+CD69+	Tumor Only				Tumor + Nodes
%CD8	1.2	2.1	1.41		0.98	0.23	0.66	0.6
CD8+IL-2+	Tumor Only				Tumor + Nodes
%CD8	2.1	6.38	4.88	5.56	1.4	1.21	2.93	1.83
CD4+Tbet+	Tumor Only				Tumor + Nodes
%CD4	10	12.2	17.9	9.19	8.74	10.2	4.41	5.8
CD4+CCR7+	Tumor only				Tumor + Nodes
%CD4	15.2	20.2	25.6	15.1	13.7	13.6	9.53	9.91

## Sheet: Fig 2A
DPI	anti-CD25 + RT										anti-CD25+ anti-CD4 +RT										anti-CD25+ anti-CD8 +RT										anti-CD25+ anti-CD8 + anti-CD4 RT
0	0	0	0	0	0	0	0	0	0	0	0	0	0	0	0	0	0	0	0	0	0	0	0	0	0	0	0	0	0	0	0	0	0	0	0	0	0	0	0	0
8	156.87	153.669	181.343	148.772	157.653	124.784	156.918	148.761	176.868	145.627	151.102	175.366	152.626	184.887	174.069	154.419	170.154	156.855	158.078	135.256	152.824	165.894	155.784	148.159	148.985	202.614	141.488	159.422	155.375	164.594	153.708	160.613	146.637	136.896	130.903	161.54	147.209	151.952	148.226	149.932
12	144.602	151.058	185.83	143.024	175.205	184.395	178.245	165.204	147.79	166.766	154.687	149.486	155.876	156.3	173.855	143.815	150.227	143.817	156.3	173.855	175.364	158.094	179.507	157.774	196.813	194.67	185.852	193.363	187.551	167.025	160.264	176.406	159.969	173.713	194.011	160.884	170.696	176.843	164.609	149.147
16	136.968	192.024	187.844	180.051	164.095	190.315	178.753	181.041	152.83	143.356	181.464	169.47	170.901	189.718	195.919	166.493	180.663	174.08	181.817	152.265	189.968	161.822	195.364	176.36	178.879	202.114	207.273	162.923	200.361	176.267	179.279	254.78	173.645	188.546	203.78	176.079	192.1	190.036	199.962	210.044
20	124.371	162.746	166.676	156.978	149.528	185.074	180.428	158.054	141.491	159.385	210.623	180.428	158.054	141.491	159.385	187.765	227.268	237.976	213.514	144.578	216.149	252.434	224.199	278.102	244.737	246.179	241.71	212.585	220.66	191.96	192.757	395.821	263.893	229.529	240.788	232.325	241.531	212.401	240.597	245.403
23	119.471	138.756	110.881	108.892	93.6524	155.959	151.204	156.171	129.627	151.838	243.793	217.553	156.775	245.718	230.386	211.522	231.378	228.885	232.287	230.386	201.892	233.351	270.613	292.194	287.293	265.895	244.935	212.824	231.83	197.074	249.648	406.802	303.799	250.787	282.187	253.554	239.818	234.652	313.285	272.075
27	99.9538	107.329	106.104	69.7534	79.7418	118.072	105.965	166.436	117.359	110.634	421.07	222.46	188.018	246.956	235.982	234.527	237.933	250.766	224.57	214.058	206.791	234.852	325.874	289.346	298.869	295.321	244.726	253.695	243.518	201.229	330.136		320.883	253.713	321.6	344.728	284.912	240.348	318.381	286.048
30	119.172	0	0	0	76.4832	142.94	130.525	89.3696	0	119.082	408.774	243.269	239.87	293.136	237.089	268.182	251.497	377.145	298.34	235.806	220.124	248.929	376.295	202.208	317.613	383.096	290.815	266.113	246.078	246.078	427.812		357.091	304.198		377.71	388.025	304.724	335.888	341.281
34	209.278	0	0	0	0	0	0	0	0	0	685.432	258.359	273.318	290.472	251.745	301.462	257.422	561.834	308.459	269.896	227.318	258.902	513.158	429.414	327.489	421.288	295.307	329.189	251.06	260.567	654.323		372.335	314.667		432.217	525.846	459.668	330.485	405.576
41	496.27	0	0	0	0	0	0	0	0	0		353.536	309.831	277.399	277.399	351.683	284.889	766.541	345.438	438.533	271.66	284.296			302.972		318.603	580.243	340.881	370.131			507.698	361.694		620.861		374.455	710.456	533.582
43	614.635	0	0	0	0	0	15.8139	0	0	0		280.314	407.261	323.408	362.786	565.222	279.441		339.738		265.645	300.159			529.342		335.606		476.313	504.77			685.791	396.589		718.315			964.44	789.579
47		43.82	0	0	0	0	210.716	0	0	0		358.113		333.789	378.29		368.684		393.858		347.638	398.825			586.786		434.885		845.223					471.39
50		301.98	0	0	0	0	357.579	0	0	0		369.34		366.237	489.642		395.72		414.252		364.997	532.86			736.193		577.382							504.222
54		384.962	0	0	0	0	550.193	0	0	0		469.246		530.431	569.151		505.093		496.874		498.605	591
57		530.342	0	0	0	0	762.073	0	0	0		520.923		608.928			513.872		629.629		678.169	639.192

## Sheet: Fig 2C
DPI	Tumor Only (Buccal)										ENI (Buccal)
0	0	0	0	0	0	0	0				0	0	0	0	0	0	0	0	0	0
14	191.558	176.128	207.36	173.225	201.64	169.984	163.84				189.486	145.8	161.863	213.15	241.968	251.256	158.438	221.804	218.489	120.736
17	159.528	216.625	222.912	180.774	258.75	188.538	135.759				318.291	224.45	219.375	238.206	269.5	363.968	276.822	144.869	372.087	186.2
21	139.537	189.486	237.65	199.962	228.267	153.76	106.808				429.792	219.006	144	188.538	364.8	422.048	316.8	200.9	332.8	190.278
23	144.869	135	232.75	285.912	202.502	158.76	78.0325				415.853	295.856	230.688	393.588	243.089	441.8	282.408	199.584	409.05	172.032
DPI	Tumor only										ENI
0	0	0	0	0	0	0	0				0	0	0	0	0	0	0	0	0	0
14	0	0	0	0	0	0	0				0.5	0.5	0	0	0	0	0	0	0	0.0625
17	85.176	187.974	8	123.462	57.6	64.856	4				251.982	63.75	4	198.45	4	143.312	156.775	99.825	72.283	50.4
21	167.776	219.7	8	135	70.304	165.528	13.5				294.576	242.938	30.625	131.196	32	198.417	105	105.338	68.445	84.5325
23	184.19	285.318	139.15	164.944	172.98	78.75	77.2475				249.696	379.456	58.752	473.85	118.346	672.888	186.434	226.695	235.669	145.119

## Sheet: Fig 2D
KJ+	Tumor only						ENI
%CD4		3.74	1.62	7.2	2.73	10.5	1.79	1.12	1.29	2.37	2.61	1.16

## Sheet: Fig 2E
CD8+	Tumor only						ENI
%CD3	22.2	20.1	18.9	23.2	16.4	20	17.3	17.3	14.5	13.4	13.9	14

## Sheet: Fig 2F
LFA-1+CD44+	Tumor only						ENI
%CD4	6.71	7.1	4.75	6.29	6.13	6.37	2.83	4.6	3.04	4.93	4.24	6.35

## Sheet: Fig 2G
LFA-1+CD44+	Tumor only						ENI
%CD4	4.06	5.35	8.05	6.17	4.6	6.42	4.94	4.3	4.62	4.17	3.26	4.09

[truncated: 60 more sheets: Fig 2H, Fig 2I, Fig 3A, Fig 3C, Fig 3D, Fig 3E, Fig 3F, Fig 3G, Fig 3H, Fig 3I, Fig 3J, Fig 3K, Fig 3L, Fig 3M, Fig 3N, Fig 4B, Fig 4C, Fig 4D, Fig 4E, Fig 4F …]
